# Supplementary material for: CRISPR-Cas9 for selective targeting of somatic mutations in pancreatic cancers
Source: NAR Cancer. 2024 Jun 19;6(2):zcae028. doi: 10.1093/narcan/zcae028 (PMC11195629; doi:10.1093/narcan/zcae028)
Supplement: zcae028_Supplemental_Files [file zcae028_supplemental_files.zip]

Archive with 4 entries (4 files):
- Figure S1-8.pptx
- Primers Table 1-7.docx
- Supplementary Materials and Methods.docx
- Supplementary Table S1-11.docx
